# Supplementary material for: Uniparental disomy in a population of 32,067 clinical exome trios
Source: Genet Med. 2021 Jan 25;23(6):1101–7. doi: 10.1038/s41436-020-01092-8 (PMC8187148; doi:10.1038/s41436-020-01092-8)
Supplement: Supplementary file 2 — Supplementary Table S1 [file 41436_2020_1092_MOESM2_ESM.xlsx]

## Sheet: Sheet1
Phenotype	HPO id	Percent of Probands
Global developmental delay	HP:0001263	0.4517
Delayed speech and language development	HP:0000750	0.3661
Generalized hypotonia	HP:0001290	0.2895
Delayed gross motor development	HP:0002194	0.2589
Seizures	HP:0001250	0.2329
Abnormal facial shape	HP:0001999	0.1871
Autistic behavior	HP:0000729	0.1798
Intellectual disability	HP:0001249	0.1716
Failure to thrive	HP:0001508	0.1602
Constipation	HP:0002019	0.1578
Gastroesophageal reflux	HP:0002020	0.15
Autism	HP:0000717	0.1489
Short stature	HP:0004322	0.1281
Microcephaly	HP:0000252	0.1261
Developmental regression	HP:0002376	0.098
Muscle weakness	HP:0001324	0.0969
Feeding difficulties	HP:0011968	0.093
Poor fine motor coordination	HP:0007010	0.0914
Attention deficit hyperactivity disorder	HP:0007018	0.0893
Macrocephaly	HP:0000256	0.0885
Specific learning disability	HP:0001328	0.0884
Behavioral abnormality	HP:0000708	0.0883
Premature birth	HP:0001622	0.0872
Anxiety	HP:0000739	0.0864
Sleep disturbance	HP:0002360	0.0857
Motor delay	HP:0001270	0.0836
Fatigue	HP:0012378	0.0819
Headache	HP:0002315	0.0813
Delayed fine motor development	HP:0010862	0.0752
Absent speech	HP:0001344	0.075
EEG abnormality	HP:0002353	0.0727
Scoliosis	HP:0002650	0.07
Joint hypermobility	HP:0001382	0.0699
Strabismus	HP:0000486	0.0669
Encephalopathy	HP:0001298	0.0655
Hypertelorism	HP:0000316	0.0638
Asthma	HP:0002099	0.0637
Epicanthus	HP:0000286	0.0636
Stereotypy	HP:0000733	0.063
Dysphagia	HP:0002015	0.0614
Poor gross motor coordination	HP:0007015	0.0577
High palate	HP:0000218	0.0575
Central hypotonia	HP:0011398	0.0553
Intrauterine growth retardation	HP:0001511	0.0549
Eczema	HP:0000964	0.0545
Muscular hypotonia	HP:0001252	0.0543
Low-set ears	HP:0000369	0.0538
Pes planus	HP:0001763	0.0538
Hearing impairment	HP:0000365	0.0521
Micrognathia	HP:0000347	0.0507
