# Supplementary material for: Uniparental disomy in a population of 32,067 clinical exome trios
Source: Genet Med. 2021 Jan 25;23(6):1101–7. doi: 10.1038/s41436-020-01092-8 (PMC8187148; doi:10.1038/s41436-020-01092-8)
Supplement: Supplementary file 3 — Supplementary Table S4 [file 41436_2020_1092_MOESM3_ESM.xlsx]

## Sheet: Sheet1
Type of UPD	Chromosome	Mendelian Errors	High-Quality Variant Sites	Rate
Heterodisomy	chr14	143	1599	0.0894
Heterodisomy	chr15	123	2681	0.0459
Heterodisomy	chr15	126	2579	0.0489
Heterodisomy	chr15	147	2761	0.0532
Heterodisomy	chr15	170	3044	0.0558
Heterodisomy	chr15	203	2643	0.0768
Heterodisomy	chr15	257	3039	0.0846
Heterodisomy	chr15	271	3587	0.0756
Heterodisomy	chr16	187	3388	0.0552
Heterodisomy	chr16	459	4366	0.1051
Heterodisomy	chr20	113	1926	0.0587
Heterodisomy	chr22	97	1524	0.0636
Heterodisomy	chr22	98	2065	0.0475
Heterodisomy	chr22	138	1501	0.0919
Heterodisomy	chr22	152	2496	0.0609
Isodisomy	chr1	544	4175	0.1303
Isodisomy	chr1	1058	5576	0.1897
Isodisomy	chr1	1163	6424	0.181
Isodisomy	chr1	1183	6330	0.1869
Isodisomy	chr1	1262	6773	0.1863
Isodisomy	chr1	1322	7459	0.1772
Isodisomy	chr1	1474	7852	0.1877
Isodisomy	chr1	1504	8001	0.188
Isodisomy	chr1	1905	9318	0.2044
Isodisomy	chr1	1990	8725	0.2281
Isodisomy	chr1	2356	11739	0.2007
Isodisomy	chr2	848	5005	0.1694
Isodisomy	chr2	878	5014	0.1751
Isodisomy	chr2	967	4629	0.2089
Isodisomy	chr2	1067	5213	0.2047
Isodisomy	chr2	1270	7003	0.1814
Isodisomy	chr2	1322	6313	0.2094
Isodisomy	chr3	568	3017	0.1883
Isodisomy	chr3	630	3847	0.1638
Isodisomy	chr3	913	4651	0.1963
Isodisomy	chr4	471	2129	0.2212
Isodisomy	chr4	590	2993	0.1971
Isodisomy	chr4	684	3330	0.2054
Isodisomy	chr5	677	3753	0.1804
Isodisomy	chr5	783	3314	0.2363
Isodisomy	chr6	399	2016	0.1979
Isodisomy	chr8	272	1585	0.1716
Isodisomy	chr8	289	1380	0.2094
Isodisomy	chr8	431	1744	0.2471
Isodisomy	chr8	636	2828	0.2249
Isodisomy	chr9	664	3584	0.1853
Isodisomy	chr14	322	1709	0.1884
Isodisomy	chr14	481	1909	0.252
Isodisomy	chr15	380	1803	0.2108
Isodisomy	chr15	780	3267	0.2388
Isodisomy	chr15	795	3211	0.2476
Isodisomy	chr16	439	3325	0.132
Isodisomy	chr20	341	1716	0.1987
Isodisomy	chr22	522	2047	0.255
